# Supplementary material for: Prognostic value of lymphocyte to monocyte ratio for cervical cancer: a systematic review and meta-analysis
Source: PeerJ. 2026 May 27;14:e21337. doi: 10.7717/peerj.21337 (PMC13221991; doi:10.7717/peerj.21337)
Supplement: Supplemental Information 2 [file peerj-14-21337-s002.xlsx]

## Sheet: Sheet1
Author	Year	Author+year	region	Sample size	Study Period	Mean/median age	FIGO Stage	Treatment	Histological Type	Follow-up(month) Median(range)	LMR(cut-off)	OS-U	OS-M	PFS-U	PFS-M
Ayhan, S.	2022	Ayhan, S.(2022)	Turkey	163	2008.2-2018.10	49(32-78)	IA-IIIC	radical operation ±RT/CT	SCC/AC/others	NA	3.66	2.59 (1.21-5.55)
Chao, B.(1)	2020	Chao, B.(2020)	China	441	2009-2018	42 (28-79)	IA-IIA	radical operation ±RT/CT	SCC	67(6-129)	3.45	1.57 (1.10-2.26)	1.40 (0.97-2.00)
Chao, B.(2)	2020	Chao, B.(2020)	China	164	NA	NA	IA-IIA	radical operation ±RT/CT	SCC	NA	3.45	2.03 (1.02-4.04)	1.79 (0.91-3.53)
Chen, L.	2015	Chen, L.(2015)(1)	China	485	2004.1-2008.12	45	IB1-IIA	radical operation ±RT/CT	SCC/AC/others	75(10-118)	2.87	2.625(1.608-4.292)	2.398(1.401-4.098)
Cheng, M.	2022	Cheng, M.(2022)	China	70	2019.6-2021.4	51 (29-77)	NA	Combination Immunotherapy	SCC/AC/others	NA	3.45			2.528 (0.993-6.431)
Deng, Q.(1)	2021	Deng, Q.(2021)(1)	China	283	2009-2017	47(24-84)	IA-IIA	radical operation±RT	SCC	72(4-129)	3.7	1.83 (1.18-2.85)	1.50 (0.90-2.51)
Deng, Q.(2)	2021	Deng, Q.(2021)(2)	China	125	NA	43(24-67)	IA-IIA	radical operation±RT	SCC	47(3-120)	3.7	1.89 (1.00-3.55)	1.57 (0.81-3.04)
Gao, T.	2024	Gao, T.(2024)	China	186	2012.3-2022.3	47.11 ± 9.15	IIIC1p	radical operation+CRT	SCC/AC/others	51.1(30-91)	3.85	2.54(1.21-5.32)	2.81(1.24-6.35)
Guo, H.	2023	Guo, H.(2023)	China	196	2016.1-2019.6	52	IIB-IIIC	CRT	SCC/AC	64.8	4.04	0.417(0.176-0.980)	0.230(0.052-1.010)
Guo, J.	2023	Guo, J.(2023)	China	109	2014.5-2017.12	53.95 ± 9.6	I-IIA	radical operation	SCC	NA	4.17	2.519(0.8147-7.786)
Hao, F.	2025	Hao, F.(2025)	China	99	2017.4-2022.3	60(35-86)	I-IV	RT	SCC	33	3.5	1.559(0.654-3.717)
Huang, H.(1)	2019	Huang, H.(2019)	China	328	2006-2015	45(22-86)	IA-IIA	radical operation	SCC	47(3-129)	3.85	1.79 (1.14-2.81)	1.14 (0.69-1.93)
Huang, H.(2)	2019	Huang, H.(2019)	China	130	NA	44(23-68)	IA-IIA	radical operation	SCC	47(3-120)	3.85	2.06 (1.00-4.21)	1.73 (0.83-3.60)
Jia, S.	2025	Jia, S.(2025)	China	157	2016.11-2024.4	55 (26-88)	IIIB-IVA	CRT	SCC	35(3-96)	6.2	1.418(0.479-4.202)		1.704(0.796-3.650)
Koca, T.	2025	Koca, T.(2025)	Turkey	90	2014.1-2023.4	NA	I-IV	CRT	SCC/AC/others	36.2(4.9-117.4)	3.33	3.83 (1.89-7.74)	1.03 (0.40-2.63)	3.36 (1.68-6.73)	1.30 (0.47-3.56)
Kumar, A.	2024	Kumar, A.(2024)	India	1051	2003-2017	50(24-66)	IB2-IVA	CRT	SCC/AC/others	69(3-203)	4.41	1.423 (1.152-1.758)
Li, Y.-X.	2021	Li, Y.-X.(2021)	China	260	2011.3-2016.10	51(28-74)	IIB	NACT ±RT	SCC/AC/others	47.3(2.63-101.4)	3.85	2.012 (1.258-3.217)	1.780 (1.099-2.881)	1.992 (1.303-3.043)	1.806 (1.169-2.791)
Ling-Yu, J.	2024	Ling-Yu, J.(2024)	China	138	2016.1-2021.1	60.1 ± 14.1	IB-IVA	CRT	SCC/AC/others	33.8(7.2-79.3)	3.85	2.57(1.14-5.81)		1.87(1.04-3.34)
Liu, P.(1)	2022	Liu, P.(2022)(1)	China	133	2005.11-2012.11	51(29-69)	IB2-IIB	NACT+radical operation	SCC	98(4-156)	12.25	0.200(0.026-1.477)		0.225(0.030-1.678)
Liu, P.(2)	2022	Liu, P.(2022)(2)	China	77	2013.1-2014.11	48(30-64)	IB2-IIB	NACT+radical operation	SCC	84.6(13-106)	12.25	0.758(0.157-3.650)
Wang, H.-B.	2023	Wang, H.-B.(2023)	China	178	2013.9-2015.9	53.85	II-III	RT	SCC/AC	NA	2.44	3.86 (2.11-7.05)	3.21 (1.66-6.23)	3.73 (2.04-6.81)	3.36 (1.76-6.41)
Xu, M.	2021	Xu, M.(2021)	China	264	2014.1-2017.12	47(24-71)	IB-IIA	radical operation	SCC/AC/others	44(3-72)	4.1	9.009(2.123-38.462)	5.988(1.325-27.027)
				5127
